# Supplementary material for: The Ubiquitin Ligase RNF138 Cooperates with CtIP to Stimulate Resection of Complex DNA Double-Strand Breaks in Human G1-Phase Cells
Source: Cells. 2022 Aug 17;11(16):2561. doi: 10.3390/cells11162561 (PMC9406464; doi:10.3390/cells11162561)
Supplement: Supplementary file 1 [file cells-11-02561-s001.zip]

Archive with 1 entries (1 files):
- cells-1762478-supplementary.pdf
